# Supplementary material for: Revision of the orchid bee subgenus Euglossella (Hymenoptera, Apidae), Part I, The decorata species group
Source: Zookeys. 2011 Oct 26;(140):27–69. doi: 10.3897/zookeys.140.1923 (PMC3208517; doi:10.3897/zookeys.140.1923)
Supplement: XML Treatment for Euglossella [file zookeys.140.1923-treatment1.xml]

<!DOCTYPE tp:taxon-treatment
  PUBLIC "-//TaxonX//DTD Taxonomic Treatment Publishing DTD v0 20100105//EN" "tax-treatment-NSO.dtd">
<tp:taxon-treatment xmlns:tp="http://www.plazi.org/taxpub"><tp:treatment-meta><mixed-citation publication-type="journal"><person-group><name><surname>Hinojosa-Díaz</surname><given-names>Ismael A.</given-names></name><name><surname>Engel</surname><given-names>Michael S.</given-names></name></person-group><article-title>Revision of the orchid bee subgenus <italic>Euglossella</italic> (Hymenoptera, Apidae), Part I, The decorata species group</article-title><source>Zookeys</source><day>26</day><month>10</month><year>2011</year><volume>2011</volume><issue>140</issue><fpage>27</fpage><lpage>69</lpage><pub-id pub-id-type="doi">10.3897/zookeys.140.1923</pub-id></mixed-citation></tp:treatment-meta><tp:nomenclature><label>Subgenus</label><tp:taxon-name>
                            <tp:taxon-name-part taxon-name-part-type="genus">Euglossella</tp:taxon-name-part>
                        <object-id xmlns:xlink="http://www.w3.org/1999/xlink" xlink:type="simple">http://species-id.net/wiki/Euglossella</object-id>
                        </tp:taxon-name><tp:taxon-authority>Moure</tp:taxon-authority><tp:nomenclature-citation-list><tp:nomenclature-citation><tp:taxon-name>Cnemidium</tp:taxon-name><comment>Perty, 1833: 148, <italic>nomen praeoccupatum</italic> (<italic>nec</italic><xref ref-type="bibr" rid="B8">Goldfuss, 1826</xref>). Type species: <italic><tp:taxon-name>Cnemidium viride</tp:taxon-name></italic> Perty, 1833, monobasic.</comment></tp:nomenclature-citation><tp:nomenclature-citation><tp:taxon-name>Euglossa</tp:taxon-name><comment>(<italic><tp:taxon-name>Euglossella</tp:taxon-name></italic>) Moure, 1967: 401, <italic>nomen novum pro Cnemidium</italic> Perty, 1833. Type species: <italic><tp:taxon-name>Cnemidium viride</tp:taxon-name></italic> Perty, 1833, autobasic.</comment></tp:nomenclature-citation></tp:nomenclature-citation-list></tp:nomenclature><tp:treatment-sec sec-type="Diagnosis"><title>Diagnosis.</title><p> Mid-sized metallic bees, with rather robust habitus; both sexes with tridentate mandibles and pronotal dorsolateral angles projected as acute prong or lamella (<xref ref-type="fig" rid="F2">Fig. 3</xref>); female metabasitarsus trapezoidal with noticeably narrow distal margin (<xref ref-type="fig" rid="F8">Figs 26</xref>, <xref ref-type="fig" rid="F13">46</xref>, <xref ref-type="fig" rid="F16">56</xref>, <xref ref-type="fig" rid="F17">65</xref>, <xref ref-type="fig" rid="F18">74</xref>); male mesotibia with two tufts, anterior tuft ellipsoidal, occupying about one-third of the outer tibial surface, posterior tuft rounded in a variety of shapes (<xref ref-type="fig" rid="F8">Figs 24</xref>, <xref ref-type="fig" rid="F13">44</xref>, <xref ref-type="fig" rid="F16">54</xref>); male mesobasitarsus characteristically elongate and slender (<xref ref-type="fig" rid="F2">Fig. 4</xref>), distal mesotarsomeres (specially second) unmodified; inner surface ofmale metafemur with ventral margin distinctively straight; male metatibia scalene triangular, metatibial organ slit basal and distal sections separated by a constriction distinctively narrower than width of contiguous basal section, basal section ellipsoidal, distal section separated from ventral margin of tibia by less than its own length (<xref ref-type="fig" rid="F2">Fig. 6</xref>); ventral margin of inner metatibial surface with a blunt projection adjacent to spur attachment; male metabasitarsus roughly rectangular, ventral margin roughly straight in respect to sagittal body plane, appearing truncate and without noticeable projections of posterior margin. Eighth metasomal sternum of male with lateral edges of posterior section deeply <!--PageBreak-->invaginated, lobes strongly projected (<xref ref-type="fig" rid="F8">Fig. 26</xref>); posterior margin of apical process of gonocoxite oblique (inner-posterior corner displaced posteriad) (<xref ref-type="fig" rid="F9">Fig. 30</xref>); lateral area of gonostylar process of gonocoxite truncate; spatha surface with longitudinal striae (<xref ref-type="fig" rid="F9">Fig. 30</xref>); dorsal sector of lateral section of gonostylus convex, covered with distinctive plumose setae, gonostylar ventral lobe thumb-like (<xref ref-type="fig" rid="F9">Figs 33–34</xref>).</p></tp:treatment-sec><tp:treatment-sec sec-type="Key to species groups of Euglossella"><title>Key to species groups of <italic><tp:taxon-name>Euglossella</tp:taxon-name></italic></title><table-wrap content-type="key" position="anchor" orientation="portrait"><table><tbody><tr><td rowspan="1" colspan="1">1</td><td rowspan="1" colspan="1">Integument of entire body strongly and brightly metallic blue, green, purple or reddish (e.g., <xref ref-type="fig" rid="F1">figure 2</xref>); tegula metallic (usually same color as mesoscutum), never completely translucent (sometimes translucent on margins);metasomal terga usually with dense strong punctation</td><td rowspan="1" colspan="1"><italic>viridis</italic> species group</td></tr><tr><td rowspan="1" colspan="1">–</td><td rowspan="1" colspan="1">Integument of head and mesosoma with a dominant basal brown to dark brown color, shaded by a varying degree of metallic iridescence, particularly green, cyan, and coppery; integument of metasoma varying from golden-orange to dark brown with very faint metallic hue or iridescence (<xref ref-type="fig" rid="F1">Fig. 1</xref>); tegula hyaline translucent with faint metallic hue; punctures on metasomal terga usually shallow.</td><td rowspan="1" colspan="1"><italic>decorata</italic> species group</td></tr></tbody></table></table-wrap></tp:treatment-sec><tp:treatment-sec><!--Section generated to contain objects referenced in tp:taxon-treatment.--><fig id="F2" position="float" orientation="portrait"><label>Figures 3–6.</label><caption><p>Some diagnostic features of the subgenus <italic><tp:taxon-name>Euglossella</tp:taxon-name></italic>. <bold>3</bold> Schematic representation of pronotal dorsolateral angle <bold>4</bold> Mesothoracic leg of male of <italic><tp:taxon-name>Euglossa (Euglossella) cyanura</tp:taxon-name></italic> Cockerell <bold>5</bold> Metathoracic leg of female of <italic><tp:taxon-name>Euglossa (Euglossella) singularis</tp:taxon-name></italic> Mocsáry <bold>6</bold> Schematic representation of metatibia of <italic><tp:taxon-name>Euglossa (Euglossella) decorata</tp:taxon-name></italic> Smith, showing the constriction in the metatibial organ slit.</p></caption><graphic xmlns:xlink="http://www.w3.org/1999/xlink" xlink:href="ZooKeys-140-027-g002.jpg" position="float" orientation="portrait" xlink:type="simple"/></fig><fig id="F8" position="float" orientation="portrait"><label>Figures 21–26.</label><caption><p><italic><tp:taxon-name>Euglossa (Euglossella) apiformis</tp:taxon-name></italic> Schrottky <bold>21</bold> Facial aspect of male neotype <bold>22</bold> Facial aspect of female <bold>23</bold> Outer surface of male mesotibia <bold>24</bold> Mesotibial tufts <bold>25</bold> Outer view of male metatibia and metatarsus <bold>26</bold> Outer view of female metatibia and metatarsus.</p></caption><graphic xmlns:xlink="http://www.w3.org/1999/xlink" xlink:href="ZooKeys-140-027-g008.jpg" position="float" orientation="portrait" xlink:type="simple"/></fig><fig id="F13" position="float" orientation="portrait"><label>Figures 41–46.</label><caption><p><italic><tp:taxon-name>Euglossa (Euglossella) decorata</tp:taxon-name></italic> Smith <bold>41</bold> Facial aspect of male <bold>42</bold> Facial aspect of female <bold>43</bold> Outer surface of male mesotibia <bold>44</bold> Mesotibial tufts <bold>45</bold> Outer view of male metatibia and metatarsus <bold>46</bold> Outer view of female metatibia and metatarsus.</p></caption><graphic xmlns:xlink="http://www.w3.org/1999/xlink" xlink:href="ZooKeys-140-027-g013.jpg" position="float" orientation="portrait" xlink:type="simple"/></fig><fig id="F16" position="float" orientation="portrait"><label>Figures 51–56.</label><caption><p><italic><tp:taxon-name>Euglossa (Euglossella) singularis</tp:taxon-name></italic> Mocsáry <bold>51</bold>Facial aspect of male <bold>52</bold> Facial aspect of female <bold>53</bold> Outer surface of male mesotibia <bold>54</bold> Mesotibial tufts <bold>55</bold> Outer view of male metatibia and metatarsus <bold>56</bold> Outer view of female metatibia and metatarsus.</p></caption><graphic xmlns:xlink="http://www.w3.org/1999/xlink" xlink:href="ZooKeys-140-027-g016.jpg" position="float" orientation="portrait" xlink:type="simple"/></fig><fig id="F17" position="float" orientation="portrait"><label>Figures 57–65.</label><caption><p><italic><tp:taxon-name>Euglossa (Euglossella) cosmodora</tp:taxon-name></italic> Hinojosa-Díaz and Engel. <bold>57</bold> Dorsal habitus of male holotype <bold>58</bold> Lateral habitus of male holotype <bold>59</bold> Dorsal habitus of female paratype <bold>60</bold> Lateral habitus of female paratype <bold>61</bold>Facial aspect of male holotype <bold>62</bold> Facial aspect of female paratype <bold>63</bold> Outer surface of male mesotibia <bold>64</bold> Outer view of male metatibia and metatarsus <bold>65</bold> Outer view of female metatibia and metatarsus.</p></caption><graphic xmlns:xlink="http://www.w3.org/1999/xlink" xlink:href="ZooKeys-140-027-g017.jpg" position="float" orientation="portrait" xlink:type="simple"/></fig><fig id="F18" position="float" orientation="portrait"><label>Figures 66–74.</label><caption><p><italic><tp:taxon-name>Euglossa (Euglossella) perpulchra</tp:taxon-name></italic> Moure and Schlindwein. <bold>66</bold> Dorsal habitus of male paratype <bold>67</bold> Lateral habitus of male paratype <bold>68</bold> Dorsal habitus of female <bold>69</bold> Lateral habitus of female.<bold>70</bold> Facial aspect of male paratype <bold>71</bold> Facial aspect of female. <bold>72</bold> Outer surface of male mesotibia <bold>73</bold> Outer view of male metatibia and metatarsus <bold>74</bold> Outer view of female metatibia and metatarsus.</p></caption><graphic xmlns:xlink="http://www.w3.org/1999/xlink" xlink:href="ZooKeys-140-027-g018.jpg" position="float" orientation="portrait" xlink:type="simple"/></fig><fig id="F9" position="float" orientation="portrait"><label>Figures 27–34.</label><caption><p> Male genitalic features of <italic><tp:taxon-name>Euglossa (Euglossella) apiformis</tp:taxon-name></italic> Schrottky <bold>27</bold> Seventh metasomal sternum, ventral aspect <bold>28</bold> Eighth metasomal sternum, ventral aspect <bold>29</bold> Eighth metasomal sternum, lateral aspect <bold>30</bold> Genitalic capsule, dorsal aspect <bold>31</bold> Genitalic capsule, ventral aspect <bold>32</bold> Genitalic capsule, lateral aspect <bold>33</bold> Lateral section of gonostylus, variety with straight dorsal sector <bold>34</bold> Lateral section of gonostylus, variety with projections on dorsal sector.</p></caption><graphic xmlns:xlink="http://www.w3.org/1999/xlink" xlink:href="ZooKeys-140-027-g009.jpg" position="float" orientation="portrait" xlink:type="simple"/></fig><fig id="F1" position="float" orientation="portrait"><label>Figures 1–2.</label><caption><p>Dorsal habitus of representative species of the two species groups within <italic><tp:taxon-name>Euglossa (Euglossella)</tp:taxon-name></italic>. <bold>1</bold> <italic><tp:taxon-name>Euglossa (Euglossella) singularis</tp:taxon-name></italic> Mocsáry, female, <italic>decorata</italic> species group <bold>2</bold> <italic><tp:taxon-name>Euglossa (Euglossella) cyanura</tp:taxon-name></italic> Cockerell, male, <italic>viridis</italic> species group.</p></caption><graphic xmlns:xlink="http://www.w3.org/1999/xlink" xlink:href="ZooKeys-140-027-g001.jpg" position="float" orientation="portrait" xlink:type="simple"/></fig></tp:treatment-sec><ref-list><ref id="B8"><mixed-citation xmlns:xlink="http://www.w3.org/1999/xlink" xlink:type="simple"><person-group><name name-style="western"><surname>Goldfuss</surname><given-names>GA</given-names></name></person-group> (<year>1826</year>)<source> Petrefacta Germaniae tam ea, quae in Museo Universitas regiae borussicae Fridericiae Wilhemiae rhenanae servantur quam alia quaecunque in Museis Hoeninghusiano muensteriano aliisque extant, iconibus et descriptionibus illustrata: Abbildungden und beschreibungen der petrefacten Deutschlands und der angränzenden länder, unter mitwirkung des herrn grafen Georg zu Münster [Vol. 1]. Arnz, Düsseldorf, [x]+252 pp.
</source></mixed-citation></ref></ref-list></tp:taxon-treatment>
