# Supplementary material for: Revision of the orchid bee subgenus Euglossella (Hymenoptera, Apidae), Part I, The decorata species group
Source: Zookeys. 2011 Oct 26;(140):27–69. doi: 10.3897/zookeys.140.1923 (PMC3208517; doi:10.3897/zookeys.140.1923)
Supplement: XML Treatment for Euglossa (Euglossella) apiformis [file zookeys.140.1923-treatment3.xml]

<!DOCTYPE tp:taxon-treatment
  PUBLIC "-//TaxonX//DTD Taxonomic Treatment Publishing DTD v0 20100105//EN" "tax-treatment-NSO.dtd">
<tp:taxon-treatment xmlns:tp="http://www.plazi.org/taxpub"><tp:treatment-meta><mixed-citation publication-type="journal"><person-group><name><surname>Hinojosa-Díaz</surname><given-names>Ismael A.</given-names></name><name><surname>Engel</surname><given-names>Michael S.</given-names></name></person-group><article-title>Revision of the orchid bee subgenus <italic>Euglossella</italic> (Hymenoptera, Apidae), Part I, The decorata species group</article-title><source>Zookeys</source><day>26</day><month>10</month><year>2011</year><volume>2011</volume><issue>140</issue><fpage>27</fpage><lpage>69</lpage><pub-id pub-id-type="doi">10.3897/zookeys.140.1923</pub-id></mixed-citation></tp:treatment-meta><tp:nomenclature><tp:taxon-name>
                            <tp:taxon-name-part taxon-name-part-type="genus">Euglossa</tp:taxon-name-part>
                            <tp:taxon-name-part taxon-name-part-type="subgenus"> (Euglossella) </tp:taxon-name-part>
                            <tp:taxon-name-part taxon-name-part-type="species">apiformis</tp:taxon-name-part>
                        <object-id xmlns:xlink="http://www.w3.org/1999/xlink" xlink:type="simple">http://species-id.net/wiki/Euglossa_(Euglossella)_apiformis</object-id>
                        </tp:taxon-name><tp:taxon-authority>Schrottky</tp:taxon-authority><tp:taxon-status xmlns:xlink="http://www.w3.org/1999/xlink" xlink:type="simple">nomen revivisco</tp:taxon-status><xref ref-type="fig" rid="F6">Figs 17</xref><xref ref-type="fig" rid="F7"/><xref ref-type="fig" rid="F8"/><xref ref-type="fig" rid="F9">-34</xref><tp:nomenclature-citation-list><tp:nomenclature-citation><tp:taxon-name>Euglossa apiformis</tp:taxon-name><comment>Schrottky, 1911: 39. Holotype ♀ (lost).</comment></tp:nomenclature-citation></tp:nomenclature-citation-list></tp:nomenclature><tp:treatment-sec sec-type="Neotype"><title>Neotype.</title><p> ♂, labeled: “PERU: Huánuco, Llulla-; pichis [Llullapichis], Rio Pachitea; 15 II 1975 [day handwritten]; R. L. Dressler 1623 [number handwritten diagonally] // Vanillin [label upside down] // Euglossa; singularis Mocs.; det. R.L.Dressler 196”. The neotype is in the Division of Entomology, University of Kansas Natural History Museum, Lawrence, Kansas, USA.</p></tp:treatment-sec><tp:treatment-sec sec-type="Additional material"><title>Additional material.</title><p> 4♂♂, 2♀♀: labeled as follows: labeled as neotype except missing identification label (1♂) FLMNH; labeled as Neotype except date “14 II 1975 [day handwritten]” (1♂) SEMC;“PERU: Huanuco, Tingo María; Carlos Atachahua E.; 7 Aug. 1989 [day handwritten] // vanillin” FLMNH(1♂); “PERU: Madre de Dios; 30 km sw Pto. Maldonado; 1 July 1983 [day and month handwritten] M. P. Frisbie // terre firma // VANILLA [handwritten]” USNM(1♂); original collection data label as top label of Neotype except date “14 II 1975 [day handwritten]”, and diagonal handwritten number “1633” (1♀) FLMNH; “Achinamiza,; Peru I-5-26 [date handwritten]; F 6001 [number handwritten] // H.Bassler; Collection; Acc. 33591 // Euglossa; decorata Sm; Det. J.S. Moure 1957 [first two lines and last two digits of date handwritten]” (1♀) AMNH. 1♂ labeled as follows: “Ecuador: Zamora; 5-7III 1982; N. H. Williams // <underline>89</underline> [handwritten on the underside] // vanillin [underside]” FLMNH, this specimen is missing the head.</p></tp:treatment-sec><tp:treatment-sec sec-type="Diagnosis"><title>Diagnosis.</title><p>Labiomaxillary complex in repose slightly exceeding posterior tip of metasoma in the male, and posterior margin of second metasomal sternum in the female (<xref ref-type="fig" rid="F6">Figs 18</xref>, <xref ref-type="fig" rid="F7">20</xref>); integument in both sexes dark brown (noticeably metasoma), with coppery-cyan hue all over (especially on clypeus), legs brown, turning dark brown on metatibia and metatarsomeres (<xref ref-type="fig" rid="F6">Figs 18</xref>, <xref ref-type="fig" rid="F7">20</xref>); malar area length on average 0.25 the basal mandibular width; male mesotibial tufts appearing fused (except for a distal separation),posterior tuft teardrop shaped (<xref ref-type="fig" rid="F8">Fig. 24</xref>); male metatibia scalene obtuse triangular (<xref ref-type="fig" rid="F8">Fig. 25</xref>).</p></tp:treatment-sec><tp:treatment-sec sec-type="Description"><title>Description.</title><p>♂: <italic>Structure</italic>. Total body length 11.56 mm (10.74–12.74; n=5); labiomaxillary complex in repose slightly exceeding posterior tip of metasoma (<xref ref-type="fig" rid="F6">Fig. 18</xref>). Head length 2.92 mm (2.73–3.11; n=5), width 4.81 mm (4.67–5.07; n=5); upper interorbital distance 2.37 mm (2.26–2.59; n=5); lower interorbital distance 2.18 mm<!--PageBreak--><!--PageBreak--><!--PageBreak--> (2.15–2.22; n=5); upper clypeal width 1.17 mm (1.11–1.19; n=5) (as measured between dorsolateral angles of clypeus); lower clypeal width 2.09 mm (2.02–2.15; n=5) (as measured at level of lower lateral parts); clypeal protuberance 0.67 mm (0.52–0.81; n=5) [following measurement method of <xref ref-type="bibr" rid="B1">Brooks(1988)</xref>]; clypeal ridges, labral ridges <!--PageBreak-->and labral windows as described for <italic><tp:taxon-name>Euglossa aurantia</tp:taxon-name></italic>; labrum slightly wider than long, length 1.13 mm (1.04–1.19; n=5), width 1.16 mm (1.11–1.20; n=5); interocellar distance 0.30 mm (n=5); ocellocular distance 0.74 mm (0.67–0.78; n=5); first flagellomere as long [0.49 mm (0.44–0.52; n=5)] as second and third flagellomeres combined [0.50 mm (0.44–0.56; n=5)]; length of malar area 0.21 mm (0.19–0.22; n=5). Mandible tridentate. Pronotal lateral angle as described for <italic><tp:taxon-name>Euglossa aurantia</tp:taxon-name></italic>; intertegular distance 3.48 mm (3.41–3.56; n=5); mesoscutal length 2.87 mm (2.81–2.96; n=5); mesoscutellar length 1.33 mm (1.26–1.41; n=5); posterior margin of mesoscutellum truncate (laterally rounded) (<xref ref-type="fig" rid="F6">Fig. 17</xref>); mesotibial length 2.44 mm (2.37–2.59; n=5); mesobasitarsal length 2.56 mm (2.44–2.67; n=5), width 0.73 mm (0.67–0.79; n=5); posterior keel as described for <italic><tp:taxon-name>Euglossa aurantia</tp:taxon-name></italic>; metatibial shapeas described for <italic><tp:taxon-name>Euglossa aurantia</tp:taxon-name></italic>, metatibial anterior margin length 3.56 mm (3.41–3.85; n=5), ventral margin length 2.44 mm (2.37–2.52; n=5), postero-dorsal margin length 4.52 mm (4.37–4.59; n=5), maximum metatibial thickness 1.31 mm (1.19–1.41; n=5);metatibial organ slit dorsal and outer sections well defined with a junction noticeably narrower than contiguous width of basal section; anterior margin of distal section of metatibial organ slit evenly convex, maximum width occupying about one-third of metatibial outer surface width (<xref ref-type="fig" rid="F8">Fig. 25</xref>); basal section of metatibial organ slit oval-rhomboid, length 0.64 mm (0.59–0.74; n=5); metabasitarsal length 2.57 mm (2.44–2.81; n=5), mid-width 0.85 mm (0.74–0.93; n=5); metabasitarsal ventral border truncate. Forewing length 9.78 mm (9.11–10.44; n=5); jugal comb with 13–16 (n=5) blades; hind wing with 18–23 (n=5) hamuli. Maximum metasomal width 4.77 mm (4.52–4.96; n=5); second metasomal sternum integumental modifications as described for <italic><tp:taxon-name>Euglossa aurantia</tp:taxon-name></italic>.</p><p><italic>Coloration</italic>. Head similarly colored as in <italic><tp:taxon-name>Euglossa aurantia</tp:taxon-name></italic>, but with coppery-cyan hue all over (very few green highlights) (<xref ref-type="fig" rid="F8">Fig. 21</xref>). Mesosoma dark brown, slightly lighter on mesoscutellar posterior margin, coppery iridescent hue throughout mesosomal integument (<xref ref-type="fig" rid="F6">Figs 17–18</xref>); legs brown, slightly lighter than in <italic><tp:taxon-name>Euglossa aurantia</tp:taxon-name></italic> (<xref ref-type="fig" rid="F6">Figs 18</xref>, <xref ref-type="fig" rid="F8">23–25</xref>); tegulae and wings as described for <italic><tp:taxon-name>Euglossa aurantia</tp:taxon-name></italic>. Metasomal terga dark brown, except as follows: first metasomal tergum lighter (average brown) on ventro-lateral and anterior sections, appearing even yellow in anterolateral edges; first to sixth terga with posterior margin slightly translucent; coppery iridescence on all terga, appearing coppery-golden on posterior sections of first to sixth terga. (<xref ref-type="fig" rid="F6">Figs 17–18</xref>). Sterna brown, darker laterally at area of contact with terga, posterior sections of all sterna translucent; faint coppery hue on all sterna integument.</p><p><italic>Sculpturing</italic>. As described for <italic><tp:taxon-name>Euglossa aurantia</tp:taxon-name></italic> (<italic>vide supra</italic>).</p><p><italic>Vestiture</italic>.General vestiture as described for <italic><tp:taxon-name>Euglossa aurantia</tp:taxon-name></italic>, except as follows: of two kinds of setae generally present all over body, minutely branched (rather simple or serrate), sturdier ones appear darker (dark brown) than plumose ones (fulvous).</p><p><italic>Terminalia</italic>. Posterior margin of seventh metasomal sternum shallowly invaginated mesally, covered with setae; eighth sternum and genital capsule as described for subgenus. Lateral section of gonostylus with dorsal sector variable, either straight or slightly projected on a hump (<xref ref-type="fig" rid="F9">Figs 33–34</xref>).<!--PageBreak--></p><p>♀: <italic>Structure</italic>. Total body length 11.11–12.07 mm; labiomaxillary complex in repose reaching posterior margin of second metasomal sternum. Head length 2.96 mm; head width 4.74–4.81 mm; upper interorbital distance 2.48–2.52 mm; lower interorbital distance 2.25–2.30 mm; upper clypeal width 1.19 mm; lower clypeal width 2.15–2.19 mm; clypeal protuberance 0.67 mm; medial and paramedial clypeal ridges well developed; labrum rectangular, wider than long, length 1.04–1.11 mm, width 1.19–1.26 mm; labral ridges and windows as in male; anterior edge of labrum arched outwards; interocellar distance 0.33–0.37 mm; ocellocular distance 0.78–0.80 mm; <!--PageBreak-->length of first flagellar article (0.44–0.52 mm) equal to combined lengths of second and third flagellar articles (0.44–0.56 mm); length of malar area 0.15–0.17 mm. Mandible tridentate. Pronotal lateral angle as in male; intertegular distance 3.48–3.56 mm; mesoscutal length 2.59–2.89 mm; mesoscutellar length 1.30–1.41 mm; posterior border of mesoscutellum as in male (<xref ref-type="fig" rid="F7">Fig. 19</xref>); mesotibial length 2.30–2.37 mm; mesobasitarsal length 2.15–2.37 mm, maximum width 0.70–0.74 mm; metatibia triangular; metatibial anterior margin length 3.19–3.41 mm; metatibial ventral margin length 1.85 mm; metatibial postero-dorsal margin length 3.78–3.93 mm. Forewing length 9.04–9.11 mm; hind wing with 20–22 hamuli. Maximum metasomal width 5.04–5.19 mm.</p><p><italic>Coloration</italic>. In general as described for male but with a stronger coppery-cyan hue on face and metasoma. Paraocular marks absent; ivory coloration on mandible restricted to proximal one-third, antennal scape with yellow spot occupying upper half of antero-lateral surface (<xref ref-type="fig" rid="F8">Fig. 22</xref>).</p><p><italic>Sculpturing</italic>. As described for male except mesepisternum with punctures not as dense (separated by about one puncture diameter).</p><p><italic>Vestiture</italic>. As described for male except as follows: Mesoscutum and mesoscutellar vestiture dominated by fulvous thinner setae, although dark brown kind is still present; mesoscutellar tuft rhomboid, composed of dense, fulvous and brown, erect, thick, multibranched (branches minute) setae (<xref ref-type="fig" rid="F7">Fig. 19</xref>). Mesotibia with a streak of spur-like, dark brown setae on posterior and ventral edges; metatibial corbicula surrounded by long, dark brown setae. Mesial sections of all sterna nearly bare.</p></tp:treatment-sec><tp:treatment-sec sec-type="Comments"><title>Comments.</title><p> <xref ref-type="bibr" rid="B25">Schrottky (1911)</xref> described <italic><tp:taxon-name>Euglossa apiformis</tp:taxon-name></italic> from an unspecified number of females presumably from Marcapata, Cuzco, Peru (Rasmussen et al. 2010). The original description (<xref ref-type="bibr" rid="B25">Schrottky 1911</xref>) refers to a species in the <italic><tp:taxon-name>Euglossa decorata</tp:taxon-name></italic> species group with a dark brown metasoma and a bronze-green mesosoma, besides other characters common to all species of the group. Although some specimens of <italic><tp:taxon-name>Euglossa decorata</tp:taxon-name></italic> have a dark metasoma (see comments for <italic><tp:taxon-name>Euglossa decorata</tp:taxon-name></italic>), it usually comes with a darker mesosoma altogether, and only some <italic><tp:taxon-name>Euglossa decorata</tp:taxon-name></italic> specimens from the eastern Amazon Basin have similar coloration to the one described by <xref ref-type="bibr" rid="B25">Schrottky (1911)</xref> and observed in the specimens here examined. Characters not mentioned by <xref ref-type="bibr" rid="B25">Schrottky (1911)</xref> that distinguish this species from <italic><tp:taxon-name>Euglossa decorata</tp:taxon-name></italic> (with which it shares some distributional range) include the coloration of the clypeus being more coppery than green, a labiomaxillary complex in the male extending slightly beyond the tip of the metasoma (not surpassing it in <italic><tp:taxon-name>Euglossa decorata</tp:taxon-name></italic>), and a truncate posterior mesoscutellar margin (evenly convex in <italic><tp:taxon-name>Euglossa decorata</tp:taxon-name></italic>). <italic><tp:taxon-name>Euglossa apiformis</tp:taxon-name></italic> appears as a synonym of <italic><tp:taxon-name>Euglossa singularis</tp:taxon-name></italic> in the euglossine checklist of <xref ref-type="bibr" rid="B17">Moure (1967)</xref> and <xref ref-type="bibr" rid="B13">Kimsey and Dressler (1986)</xref>, as well as in <xref ref-type="bibr" rid="B19">Moure et al. (2007)</xref> and <xref ref-type="bibr" rid="B20">Nemésio and Rasmussen (2011)</xref>. This synonymy was most likely based on the assumption that any darker looking bee resembling <italic><tp:taxon-name>Euglossa decorata</tp:taxon-name></italic> would correspond to <italic><tp:taxon-name>Euglossa singularis</tp:taxon-name></italic> but as discussed later in this work this color distinction disregarded all other morphological evidence. The set of characters here presented and the locality records located in a continuous region along the lowlands contiguous to the Andes on the Amazon Basin of Peru and Ecuador justify the validity of the species. A neotype is here designated in order to validate the status of the species as described by <xref ref-type="bibr" rid="B25">Schrottky (1911)</xref><!--PageBreak--> since the original type materialis presumed lost (<xref ref-type="bibr" rid="B17">Moure 1967</xref>, <xref ref-type="bibr" rid="B13">Kimsey and Dressler 1986</xref>, <xref ref-type="bibr" rid="B19">Moure et al. 2007</xref>, <xref ref-type="bibr" rid="B24">Rasmussen et al. 2009</xref>). The localities of the specimens here examined are in the same region and with similar elevations as the type locality (<xref ref-type="bibr" rid="B25">Schrottky 1911</xref>, <xref ref-type="bibr" rid="B24">Rasmussen et al. 2009</xref>). Although the original description was based solely on female characters, and therefore the original type corresponded to a female, a male is here designated as the neotype since males carry the most distinctive specific characters in <italic><tp:taxon-name>Euglossa</tp:taxon-name></italic> and designation of a female would carry the potential for further confusion in the future.</p><fig id="F6" position="float" orientation="portrait"><label>Figures 17–18.</label><caption><p><italic><tp:taxon-name>Euglossa (Euglossella) apiformis</tp:taxon-name></italic> Schrottky, male neotype.<bold>17</bold> Dorsal habitus <bold>18</bold> Lateral habitus.</p></caption><graphic xmlns:xlink="http://www.w3.org/1999/xlink" xlink:href="ZooKeys-140-027-g006.jpg" position="float" orientation="portrait" xlink:type="simple"/></fig><fig id="F7" position="float" orientation="portrait"><label>Figures 19–20.</label><caption><p><italic><tp:taxon-name>Euglossa (Euglossella) apiformis</tp:taxon-name></italic> Schrottky, female <bold>19</bold> Dorsal habitus <bold>20</bold> Lateral habitus.</p></caption><graphic xmlns:xlink="http://www.w3.org/1999/xlink" xlink:href="ZooKeys-140-027-g007.jpg" position="float" orientation="portrait" xlink:type="simple"/></fig><fig id="F8" position="float" orientation="portrait"><label>Figures 21–26.</label><caption><p><italic><tp:taxon-name>Euglossa (Euglossella) apiformis</tp:taxon-name></italic> Schrottky <bold>21</bold> Facial aspect of male neotype <bold>22</bold> Facial aspect of female <bold>23</bold> Outer surface of male mesotibia <bold>24</bold> Mesotibial tufts <bold>25</bold> Outer view of male metatibia and metatarsus <bold>26</bold> Outer view of female metatibia and metatarsus.</p></caption><graphic xmlns:xlink="http://www.w3.org/1999/xlink" xlink:href="ZooKeys-140-027-g008.jpg" position="float" orientation="portrait" xlink:type="simple"/></fig><fig id="F9" position="float" orientation="portrait"><label>Figures 27–34.</label><caption><p> Male genitalic features of <italic><tp:taxon-name>Euglossa (Euglossella) apiformis</tp:taxon-name></italic> Schrottky <bold>27</bold> Seventh metasomal sternum, ventral aspect <bold>28</bold> Eighth metasomal sternum, ventral aspect <bold>29</bold> Eighth metasomal sternum, lateral aspect <bold>30</bold> Genitalic capsule, dorsal aspect <bold>31</bold> Genitalic capsule, ventral aspect <bold>32</bold> Genitalic capsule, lateral aspect <bold>33</bold> Lateral section of gonostylus, variety with straight dorsal sector <bold>34</bold> Lateral section of gonostylus, variety with projections on dorsal sector.</p></caption><graphic xmlns:xlink="http://www.w3.org/1999/xlink" xlink:href="ZooKeys-140-027-g009.jpg" position="float" orientation="portrait" xlink:type="simple"/></fig></tp:treatment-sec><ref-list><ref id="B1"><mixed-citation xmlns:xlink="http://www.w3.org/1999/xlink" xlink:type="simple"><person-group><name name-style="western"><surname>Brooks</surname><given-names>RW</given-names></name></person-group> (<year>1988</year>)<article-title> Systematics and phylogeny of the anthophorine bees (Hymenoptera: Anthophoridae; Anthophorini).</article-title><source>University of Kansas Science Bulletin </source><volume>53</volume> (<issue>9</issue>): <fpage>436</fpage>-<lpage>575</lpage>.</mixed-citation></ref><ref id="B25"><mixed-citation xmlns:xlink="http://www.w3.org/1999/xlink" xlink:type="simple"><person-group><name name-style="western"><surname>Schrottky</surname><given-names>C</given-names></name></person-group> (<year>1911</year>)<article-title> Neue südamerikanische Hymenoptera.</article-title><source>Entomologische Rundschau </source><volume>28</volume>: <fpage>38</fpage>-<lpage>39</lpage>.</mixed-citation></ref><ref id="B17"><mixed-citation xmlns:xlink="http://www.w3.org/1999/xlink" xlink:type="simple"><person-group><name name-style="western"><surname>Moure</surname><given-names>JS</given-names></name></person-group> (<year>1967</year>)<source> A check-list of the known euglossine bees (Hymenoptera, Apidae).Atas do Simpósio sôbre a Biota Amazônica 5(Zoologia): 395–415.
</source></mixed-citation></ref><ref id="B13"><mixed-citation xmlns:xlink="http://www.w3.org/1999/xlink" xlink:type="simple"><person-group><name name-style="western"><surname>Kimsey</surname><given-names>LS</given-names></name><name name-style="western"><surname>Dressler</surname><given-names>RL</given-names></name></person-group> (<year>1986</year>)<article-title> Synonymic species list of Euglossini.</article-title><source>Pan-Pacific Entomologist </source><volume>62</volume> (<issue>3</issue>): <fpage>229</fpage>-<lpage>236</lpage>.</mixed-citation></ref><ref id="B19"><mixed-citation xmlns:xlink="http://www.w3.org/1999/xlink" xlink:type="simple"><person-group><name name-style="western"><surname>Moure</surname><given-names>JS</given-names></name><name name-style="western"><surname>Melo</surname><given-names>GAR</given-names></name><name name-style="western"><surname>Faria</surname><given-names>LRR</given-names></name></person-group> (<year>2007</year>)<article-title> Euglossini Latreille, 1802.</article-title> In: <person-group><name name-style="western"><surname>Moure</surname><given-names>JS</given-names></name><name name-style="western"><surname>Urban</surname><given-names>D</given-names></name><name name-style="western"><surname>Melo</surname><given-names>GAR</given-names></name></person-group> (<role>Eds</role>). <issue-title>Catalogue of Bees (Hymenoptera, Apoidea) in the Neotropical Region.</issue-title><source>Sociedade Brasileira de Entomologia, Curitiba</source>: <fpage>214</fpage>-<lpage>255</lpage>.</mixed-citation></ref><ref id="B20"><mixed-citation xmlns:xlink="http://www.w3.org/1999/xlink" xlink:type="simple"><person-group><name name-style="western"><surname>Nemésio</surname><given-names>A</given-names></name><name name-style="western"><surname>Rasmussen</surname><given-names>C</given-names></name></person-group> (<year>2011</year>)<article-title> Nomenclatural issues in the orchid bees (Hymenoptera: Apidae: Euglossina) and an updated catalogue.</article-title><source>Zootaxa </source><volume>3006</volume>: <fpage>1</fpage>-<lpage>42</lpage>.</mixed-citation></ref><ref id="B24"><mixed-citation xmlns:xlink="http://www.w3.org/1999/xlink" xlink:type="simple"><person-group><name name-style="western"><surname>Rasmussen</surname><given-names>C</given-names></name><name name-style="western"><surname>Garcete-Barrett</surname><given-names>BR</given-names></name><name name-style="western"><surname>Gonçalves</surname><given-names>RB</given-names></name></person-group> (<year>2009</year>)<article-title> Curt Schrottky (1874–1937): South American entomology at the beginning of the 20th century (Hymenoptera, Lepidoptera, Diptera).</article-title><source>Zootaxa </source><volume>2282</volume>: <fpage>1</fpage>-<lpage>50</lpage>.</mixed-citation></ref></ref-list></tp:taxon-treatment>
