# Supplementary material for: Revision of the orchid bee subgenus Euglossella (Hymenoptera, Apidae), Part I, The decorata species group
Source: Zookeys. 2011 Oct 26;(140):27–69. doi: 10.3897/zookeys.140.1923 (PMC3208517; doi:10.3897/zookeys.140.1923)
Supplement: XML Treatment for Euglossa (Euglossella) singularis [file zookeys.140.1923-treatment5.xml]

<!DOCTYPE tp:taxon-treatment
  PUBLIC "-//TaxonX//DTD Taxonomic Treatment Publishing DTD v0 20100105//EN" "tax-treatment-NSO.dtd">
<tp:taxon-treatment xmlns:tp="http://www.plazi.org/taxpub"><tp:treatment-meta><mixed-citation publication-type="journal"><person-group><name><surname>Hinojosa-Díaz</surname><given-names>Ismael A.</given-names></name><name><surname>Engel</surname><given-names>Michael S.</given-names></name></person-group><article-title>Revision of the orchid bee subgenus <italic>Euglossella</italic> (Hymenoptera, Apidae), Part I, The decorata species group</article-title><source>Zookeys</source><day>26</day><month>10</month><year>2011</year><volume>2011</volume><issue>140</issue><fpage>27</fpage><lpage>69</lpage><pub-id pub-id-type="doi">10.3897/zookeys.140.1923</pub-id></mixed-citation></tp:treatment-meta><tp:nomenclature><tp:taxon-name>
                            <tp:taxon-name-part taxon-name-part-type="genus">Euglossa</tp:taxon-name-part>
                            <tp:taxon-name-part taxon-name-part-type="subgenus"> (Euglossella) </tp:taxon-name-part>
                            <tp:taxon-name-part taxon-name-part-type="species">singularis</tp:taxon-name-part>
                        <object-id xmlns:xlink="http://www.w3.org/1999/xlink" xlink:type="simple">http://species-id.net/wiki/Euglossa_(Euglossella)_singularis</object-id>
                        </tp:taxon-name><tp:taxon-authority>Mocsáry</tp:taxon-authority><xref ref-type="fig" rid="F14">Figs 47-</xref><xref ref-type="fig" rid="F15"/><xref ref-type="fig" rid="F16">56</xref><tp:nomenclature-citation-list><tp:nomenclature-citation><tp:taxon-name>Euglossa singularis</tp:taxon-name><comment>Mocsáry <italic>in</italic><xref ref-type="bibr" rid="B7">Friese, 1899</xref>: 169. Holotype ♀ (HNHM, <italic>visum</italic>).</comment></tp:nomenclature-citation><tp:nomenclature-citation><tp:taxon-name>Euglossa decorata ruficauda</tp:taxon-name><comment>Cockerell, 1918: 688. Holotype ♀ (AMNH, <italic>visum</italic>), syn. n.</comment></tp:nomenclature-citation></tp:nomenclature-citation-list></tp:nomenclature><tp:treatment-sec sec-type="Material examined"><title>Material examined.</title><p> Brazil: “SERRA do NAVIO; Terr. Amapá BRASIL; K. Lenko leg. // COLECÃO; CAMPOS SEABRA” (1♂) FLMNH.</p><p>French Guiana: “FRENCH GUIANA;Saül, Mt. Galbao Summit, 740 m; <named-content xmlns:xlink="http://www.w3.org/1999/xlink" content-type="dwc:verbatimCoordinates" xlink:type="simple">3°37'18"N, 53°16'42"W</named-content>; 6 JUN 1997; J.Ashe, R.Brooks; FG1AB97 152 // Euglossa; <italic>decorata</italic> F. <xref ref-type="bibr" rid="B26">Smith 1874</xref> ♀ [sex handwritten]; det. R.W. Brooks 1998 // [bar code];SM0103108; KUNHM-ENT” (1♀) SEMC; “FRENCH GUIANA; 19 km. SW. Kourou;16 July 1977. C.D.; Michener, T.Kukuk” (1♀) SEMC; “FRENCH GUIANA; Kourou, Km. 17 SW. [number handwritten]; 20Feb77; D. Roubik.No.91” (1♀) FLMNH; “FRENCH GUIANA; Kourou, Km. 16 SW. [number handwritten]; 13 April 1977 [date handwritten]; D. Roubik. No.127 // <italic><tp:taxon-name>Euglossa</tp:taxon-name></italic>; <italic>decorata</italic> Smith; det. R.L. <xref ref-type="bibr" rid="B4">Dressler 1978</xref> [last two digits handwritten]” (1♀) SEMC.</p><p>Guyana: “Kalacoon; Bartica District; British Guiana // TYPE [red label] // Am. Mus. Nat. Hist.; Dept. Invert. Zool.; No.24484 [number handwritten] // Trop. Research Station; New York Zool. Society; No.; ac: 531b [last line handwritten on underside] // Euglossa; decorata n [?]; ruficauda;Ckll. TYPE. [label handwritten]” <!--PageBreak-->(1♀) AMNH; “BRITISH GUIANA:; Kartabo, Bartica; Dist. 1920 [last two digits handwritten] // Trop. Research Station; New York Zool. Society; No.201122 [number handwritten] // Gift of New York; Zoo.Soc.,Dept.; Tropical Research; William Beebe. Dir // Euglossa; decorata ♀; var. ruficauda; Cockerell; Det. Schwarz // Comment on; intermixed; dark hairs on; thorax and; vertex; darker; scutellar cushion,; etc. [last two<!--PageBreak--> labels handwritten]” (1♀) AMNH; Kartabo; Bartica District; British Guiana; 17-III-1922 [month and day handwritten] // Gift of New York; Zoo.Soc.,Dept.; Tropical Research; William Beebe. Dir // // Euglossa; decorata ♀; var. ruficauda; Cockerell; Det. H.F. Schwarz [label handwritten] ” (1♀) AMNH; “Dawa, Tapakuma; Pomeroon, Guyana; C.Dodson 3-27-1970 [day handwritten]; Vanillin // Euglossa; decorataSmith; det. R.L. Dressler 1968 [last digit handwritten]” (1♂) FLMNH; same collecting data, no identification label (1♂) FLMNH; same collection data except date missing the day (3♂♂); “Kamakusa; Brit.Guiana; H.Lang // Euglossa; singularis; Mocs.; Det. J.S.Moure 1957 [first three lines and last two digits of year handwritten]” (1♀) NHML.</p><p>Surinam: “Amer. mer.; Surinam // Euglossa TYPE [second word handwritten]; singularis Mocs.; det. R.L.Dressler, 1975 // [big red label with no writing]” (1♀) HNHM; “[small pink label with no writing] // Surinam [handwritten] // Euglossa; singularis; ♂ Mocs.; 1910 Friese det. [first three lines handwritten, third and fourth lines overlapped] // Am. Mus. Nat. Hist.; Dept. Invert. Zool.; No.26004 [number handwritten] // Head fell off; and was reattached; by I. Hinojosa-Díaz 2006 [all handwritten except for name and first three digits of year]” (1♂) AMNH.</p><p>Venezuela: “VENEZUELA: BO. [state acronym handwritten]; Icabaru [handwritten]; 25 II 1967 [handwritten except first three digits of year] // Euglossa;singularisMocs.; det. R.L. Dressler 1968 [last digit handwritten]” (1♂) FLMNH.</p></tp:treatment-sec><tp:treatment-sec sec-type="Diagnosis"><title>Diagnosis.</title><p>Labiomaxillary complex in repose barely reaching sixth metasomal sternum in the male, and posterior margin of third metasomal sternum in the female (<xref ref-type="fig" rid="F14">Figs 48</xref>,<xref ref-type="fig" rid="F15"> 50</xref>); both sexes with posterior margin of mesoscutellum evenly convex (<xref ref-type="fig" rid="F14">Figs 47</xref>,<xref ref-type="fig" rid="F15"> 49</xref>); integument of head and mesosoma of both sexes brown to dark brown, with coppery-green hue, greener on mesoscutum (<xref ref-type="fig" rid="F14">Figs 47</xref>–<xref ref-type="fig" rid="F15">52</xref>); malar area length on average 0.15 the basal mandibular width; male mesotibia with posterior and anterior tufts separated by a distinguishable gap, posterior tuft characteristically circular (<xref ref-type="fig" rid="F16">Fig. 54</xref>); male metatibia scalene right triangular (forming a right or slightly obtuse angle at intersection of anterior and ventral margins) (<xref ref-type="fig" rid="F16">Fig. 55</xref>); first metasomal tergum orange, second tergum orange anteriorly, brown on posterior third, remaining terga brown to dark brown, similar pattern on sterna (some specimens, especially females with all metasoma dark brown), entire metasoma with faint coppery hue; legs yellow to dark brown (<xref ref-type="fig" rid="F14">Figs 48</xref>, <xref ref-type="fig" rid="F15">50</xref>, <xref ref-type="fig" rid="F16">53–56</xref>); lateral section of gonostylus with dorsal sector straight, not projected, ventral lobe apically acute.</p></tp:treatment-sec><tp:treatment-sec sec-type="Description"><title>Description.</title><p>♂: <italic>Structure</italic>. Total body length 10.81 mm (10.59–10.96; n=5); labiomaxillary complex in repose reaching anterior margin of sixth metasomal sternum (<xref ref-type="fig" rid="F14">Fig. 48</xref>). Head length 2.73 mm (2.67–2.89; n=5), width 4.38 mm (4.22–4.48; n=5); upper interorbital distance 2.21 mm (2.19–2.22; n=5); lower interorbital distance 1.87 mm (1.81–1.93; n=5); upper clypeal width 1.01 mm (0.96–1.11; n=5) ; lower clypeal width 1.84 mm (1.78–1.89; n=5); clypeal protuberance 0.58 mm (0.44–0.67; n=5); clypeal ridges, labral ridges and labral windows as described for <italic><tp:taxon-name>Euglossa aurantia</tp:taxon-name></italic>; labrum about as wide as long, length 0.98 mm (0.96–1.04; n=5), width 1.00 mm (0.93–1.04; n=5); interocellar distance 0.3 mm (n=5); ocellocular distance 0.70 mm (0.67–0.74; n=5); first flagellomere as long [0.45 mm (0.44–0.48; n=5)] as second and <!--PageBreak-->third flagellomeres combined [0.45 mm (0.44–0.48; n=5)]; length of malar area 0.10 mm (0.09–0.11; n=5). Mandible tridentate. Pronotal lateral angle as described for <italic><tp:taxon-name>Euglossa aurantia</tp:taxon-name></italic>; intertegular distance 3.32 mm (3.19–3.41; n=5); mesoscutal length 2.62 mm (2.52–2.67; n=5); mesoscutellar length 1.27 mm (1.19–1.33; n=5); posterior margin of mesoscutellum evenly convex (<xref ref-type="fig" rid="F14">Fig. 47</xref>); mesotibial length 2.13 mm (2.00–2.30; n=5); mesobasitarsal length 2.13 mm (2.20–2.30; n=5), width 0.62 mm (0.56–0.67; n=5); posterior keel as described for <italic><tp:taxon-name>Euglossa aurantia</tp:taxon-name></italic>; metatibial shape scalene right triangular (forming a right or slightly obtuse angle at intersection of anterior and ventral margins) (<xref ref-type="fig" rid="F16">Fig. 55</xref>), metatibial anterior margin length 3.19 mm (2.93–3.41; n=5), ventral margin length 1.97 mm (1.56–2.22; n=5), postero-dorsal margin length 3.90 mm (3.78–4.15; n=5), maximum metatibial thickness 1.19 mm (1.04–1.33; n=5); metatibial organ slit as described for <italic><tp:taxon-name>Euglossa aurantia</tp:taxon-name></italic> (<xref ref-type="fig" rid="F16">Fig. 55</xref>); basal section of metatibial organ slit length 0.55 mm (0.48–0.67; n=5); metabasitarsal length 2.48 mm (2.37–2.59; n=5), mid-width 0.85 mm (0.44–0.59; n=5); metabasitarsal ventral border truncate. Forewing length 8.74 mm (8.07–9.26; n=5); jugal comb with 12–15 (n=5) blades; hind wing with 18–21 (n=5) hamuli. Maximum metasomal width 4.28 mm (4.07–4.44; n=5); second metasomal sternum integumental modifications as described for <italic><tp:taxon-name>Euglossa aurantia</tp:taxon-name></italic>.</p><p><italic>Coloration</italic>. Head integument and ivory areas as describred for <italic><tp:taxon-name>Euglossa decorata</tp:taxon-name></italic>, except coppery iridescence dominant on clypeus (<xref ref-type="fig" rid="F16">Fig. 51</xref>). Mesosoma as described for <italic><tp:taxon-name>Euglossa decorata</tp:taxon-name></italic> (<xref ref-type="fig" rid="F14">Figs 47–48</xref>); legs yellow to dark brown, with a similar pattern as in <italic><tp:taxon-name>Euglossa aurantia</tp:taxon-name></italic> (<xref ref-type="fig" rid="F14">Figs 48</xref>, <xref ref-type="fig" rid="F16">53–55</xref>); tegulae and wings as described for <italic><tp:taxon-name>Euglossa aurantia</tp:taxon-name></italic> (<xref ref-type="fig" rid="F14">Figs 47–48</xref>). First metasomal tergum orange, second tergum orange anteriorly, brown on posterior third, remaining terga brown to dark brown, similar pattern on sterna (some specimens, specially females with all metasoma dark brown), all metasoma with faint coppery hue (<xref ref-type="fig" rid="F14">Figs 47–48</xref>).</p><p><italic>Sculpturing</italic>. As described for <italic><tp:taxon-name>Euglossa aurantia</tp:taxon-name></italic>.</p><p><italic>Vestiture</italic>. General vestiture as described for <italic><tp:taxon-name>Euglossa aurantia</tp:taxon-name></italic>.</p><p><italic>Terminalia</italic>. Hidden sterna and capsule as described for <italic><tp:taxon-name>Euglossa apiformis</tp:taxon-name></italic>, lateral section of gonostylus with a straight or slightly convex dorsal sector (<xref ref-type="fig" rid="F9">Fig. 33</xref>).</p><p>♀: <italic>Structure</italic>. Total body length 10.92 mm (10.00–11.63; n=5); labiomaxillary complex in repose reaching posterior margin of third metasomal sternum (<xref ref-type="fig" rid="F15">Fig. 50</xref>). Head length 2.78 mm (2.67–2.85; n=5); head width 4.53 mm (4.41–4.59; n=5); upper interorbital distance 2.37 mm (2.26–2.44; n=5); lower interorbital distance 2.06 mm (2.00–2.11; n=5); upper clypeal width 1.11 mm (1.11–1.13; n=5); lower clypeal width 1.99 mm (1.93–2.00; n=5); clypeal protuberance 0.59 mm (0.52–0.67; n=5); medial and paramedial clypeal ridges well developed; labrum about as wide as long, length 1.02 mm (0.96–1.05; n=5), width 1.08 mm (1.04–1.11; n=5); labral ridges and windows as in male; anterior edge of labrum arched outwards; interocellar distance 0.30 mm (0.30–0.31; n=5); ocellocular distance 0.74 mm (n=5); length of first flagellar article [0.43 mm (0.41–0.44; n=5)] almost equal to combined lengths of second and third flagellar articles [0.45 mm (0.44–0.48; n=5)]; length of malar area 0.11 mm (0.08–0.15; n=5). Mandible tridentate. Pronotal lateral angle as in male; intertegular distance 3.33 mm (3.26–3.41; n=5); mesoscutal length 2.63 mm (2.44–2.78; n=5); mesoscutellar length 1.26 mm (1.19–1.33; n=5); posterior border of mesoscutellum as<!--PageBreak--> in male (<xref ref-type="fig" rid="F15">Fig. 49</xref>); mesotibial length 2.19 mm (2.07–2.30; n=5); mesobasitarsal length 2.02 mm (1.93–2.15; n=5), maximum width 0.63 mm (0.52–0.70; n=5); metatibia triangular; metatibial anterior margin length 3.01 mm (2.96–3.19; n=5); metatibial ventral margin length 1.74 mm (1.56–1.93; n=5); metatibial postero-dorsal margin length 3.39 mm (3.33–3.48; n=5). Forewing length 8.34 mm (8.00–8.59; n=5); hind wing with 20–21 hamuli. Maximum metasomal width 4.67 mm (4.59–4.74; n=5).</p><p><italic>Coloration</italic>. In general as described for male. Paraocular marks absent; ivory coloration on mandible restricted to proximal one-third, antennal scape with yellow spot occupying most of antero-lateral surface although noticeably narrower than in male (<xref ref-type="fig" rid="F16">Fig. 52</xref>).</p><p><italic>Sculpturing</italic>. As described for male except mesepisternum with punctures not as dense (separated by about one puncture diameter).</p><p><italic>Vestiture</italic>. As described for male (see comments); mesoscutellar tuft rhomboid, composed of dense, fulvous and/or brown (see comments), erect, thick, multibranched (branches minute) setae (<xref ref-type="fig" rid="F15">Fig. 49</xref>). Other features as described for female of <italic><tp:taxon-name>Euglossa aurantia</tp:taxon-name></italic>.</p></tp:treatment-sec><tp:treatment-sec sec-type="Comments"><title>Comments.</title><p> Within the variety of specimens examined in the present study, most of those that exhibited a darker coloration deviating from the orangish color of the <italic><tp:taxon-name>Euglossa decorata</tp:taxon-name></italic> type bore identification labels from several experts referring to them as <italic><tp:taxon-name>Euglossa singularis</tp:taxon-name></italic>. As was noted above for <italic><tp:taxon-name>Euglossa decorata</tp:taxon-name></italic> in which there is a range of color variation, including numerous intermediates, blending to very dark specimens, the same can be recognized for <italic><tp:taxon-name>Euglossa singularis</tp:taxon-name></italic>. Despite the fewer number of specimens of <italic><tp:taxon-name>Euglossa singularis</tp:taxon-name></italic> (as here recognized) available for this study, a similar (although not as extreme) variation of integumental coloration can be appreciated. The female holotype is the darkest of the specimens examined for this species, and the holotype of <italic><tp:taxon-name>Euglossa decorata ruficauda</tp:taxon-name></italic> is the lightest. All specimens examined, both male and female, are on average smaller than any other species in the <italic>decorata</italic> group and the males are easily recognizable by the shape of the mesotibial posterior tuft. The rather copperyclypeus added to the previous features, and the restriction of these specimens to the Guiana Shield region, makes <italic><tp:taxon-name>Euglossa singularis</tp:taxon-name></italic> a distinctive species, for which characterization should not rely solely on integumental color.</p><fig id="F14" position="float" orientation="portrait"><label>Figures 47–48.</label><caption><p><italic><tp:taxon-name>Euglossa (Euglossella) singularis</tp:taxon-name></italic> Mocsáry, male. <bold>47</bold> Dorsal habitus <bold>48</bold> Lateral habitus.</p></caption><graphic xmlns:xlink="http://www.w3.org/1999/xlink" xlink:href="ZooKeys-140-027-g014.jpg" position="float" orientation="portrait" xlink:type="simple"/></fig><fig id="F15" position="float" orientation="portrait"><label>Figures 49–50.</label><caption><p><italic><tp:taxon-name>Euglossa (Euglossella) singularis</tp:taxon-name></italic> Mocsáry, female holotype <bold>49</bold> Dorsal habitus <bold>50</bold> Lateral habitus.</p></caption><graphic xmlns:xlink="http://www.w3.org/1999/xlink" xlink:href="ZooKeys-140-027-g015.jpg" position="float" orientation="portrait" xlink:type="simple"/></fig><fig id="F16" position="float" orientation="portrait"><label>Figures 51–56.</label><caption><p><italic><tp:taxon-name>Euglossa (Euglossella) singularis</tp:taxon-name></italic> Mocsáry <bold>51</bold>Facial aspect of male <bold>52</bold> Facial aspect of female <bold>53</bold> Outer surface of male mesotibia <bold>54</bold> Mesotibial tufts <bold>55</bold> Outer view of male metatibia and metatarsus <bold>56</bold> Outer view of female metatibia and metatarsus.</p></caption><graphic xmlns:xlink="http://www.w3.org/1999/xlink" xlink:href="ZooKeys-140-027-g016.jpg" position="float" orientation="portrait" xlink:type="simple"/></fig></tp:treatment-sec><tp:treatment-sec><!--Section generated to contain objects referenced in tp:taxon-treatment.--><fig id="F9" position="float" orientation="portrait"><label>Figures 27–34.</label><caption><p> Male genitalic features of <italic><tp:taxon-name>Euglossa (Euglossella) apiformis</tp:taxon-name></italic> Schrottky <bold>27</bold> Seventh metasomal sternum, ventral aspect <bold>28</bold> Eighth metasomal sternum, ventral aspect <bold>29</bold> Eighth metasomal sternum, lateral aspect <bold>30</bold> Genitalic capsule, dorsal aspect <bold>31</bold> Genitalic capsule, ventral aspect <bold>32</bold> Genitalic capsule, lateral aspect <bold>33</bold> Lateral section of gonostylus, variety with straight dorsal sector <bold>34</bold> Lateral section of gonostylus, variety with projections on dorsal sector.</p></caption><graphic xmlns:xlink="http://www.w3.org/1999/xlink" xlink:href="ZooKeys-140-027-g009.jpg" position="float" orientation="portrait" xlink:type="simple"/></fig></tp:treatment-sec><ref-list><ref id="B7"><mixed-citation xmlns:xlink="http://www.w3.org/1999/xlink" xlink:type="simple"><person-group><name name-style="western"><surname>Friese</surname><given-names>H</given-names></name></person-group> (<year>1899</year>)<article-title> Monographie der Bienengattung <italic>Euglossa</italic> Latr.</article-title><source>Természetrajzi Füzetek </source><volume>22</volume>: <fpage>117</fpage>-<lpage>172</lpage>.</mixed-citation></ref><ref id="B26"><mixed-citation xmlns:xlink="http://www.w3.org/1999/xlink" xlink:type="simple"><person-group><name name-style="western"><surname>Smith</surname><given-names>F</given-names></name></person-group> (<year>1874</year>)<source> A revision of the genera <italic>Epicharis</italic>, <italic>Centris</italic>, <italic>Eulema</italic> [sic] and <italic>Euglossa</italic>, belonging to the family Apidae, section Scopulipedes. Annals and Magazine of Natural History, Series 4 13(78): 440–446.</source></mixed-citation></ref><ref id="B4"><mixed-citation xmlns:xlink="http://www.w3.org/1999/xlink" xlink:type="simple"><person-group><name name-style="western"><surname>Dressler</surname><given-names>RL</given-names></name></person-group> (<year>1978</year>)<article-title> An infrageneric classification of <italic>Euglossa</italic>, with notes on some features of special taxonomic importance (Hymenoptera: Apidae).</article-title><source>Revista de Biología Tropical </source><volume>26</volume> (<issue>1</issue>): <fpage>187</fpage>-<lpage>198</lpage>.</mixed-citation></ref></ref-list></tp:taxon-treatment>
