# Supplementary material for: Revision of the orchid bee subgenus Euglossella (Hymenoptera, Apidae), Part I, The decorata species group
Source: Zookeys. 2011 Oct 26;(140):27–69. doi: 10.3897/zookeys.140.1923 (PMC3208517; doi:10.3897/zookeys.140.1923)
Supplement: XML Treatment for Euglossa (Euglossella) cosmodora [file zookeys.140.1923-treatment6.xml]

<!DOCTYPE tp:taxon-treatment
  PUBLIC "-//TaxonX//DTD Taxonomic Treatment Publishing DTD v0 20100105//EN" "tax-treatment-NSO.dtd">
<tp:taxon-treatment xmlns:tp="http://www.plazi.org/taxpub"><tp:treatment-meta><mixed-citation publication-type="journal"><person-group><name><surname>Hinojosa-Díaz</surname><given-names>Ismael A.</given-names></name><name><surname>Engel</surname><given-names>Michael S.</given-names></name></person-group><article-title>Revision of the orchid bee subgenus <italic>Euglossella</italic> (Hymenoptera, Apidae), Part I, The decorata species group</article-title><source>Zookeys</source><day>26</day><month>10</month><year>2011</year><volume>2011</volume><issue>140</issue><fpage>27</fpage><lpage>69</lpage><pub-id pub-id-type="doi">10.3897/zookeys.140.1923</pub-id></mixed-citation></tp:treatment-meta><tp:nomenclature><tp:taxon-name>
                            <tp:taxon-name-part taxon-name-part-type="genus">Euglossa</tp:taxon-name-part>
                            <tp:taxon-name-part taxon-name-part-type="subgenus"> (Euglossella) </tp:taxon-name-part>
                            <tp:taxon-name-part taxon-name-part-type="species">cosmodora</tp:taxon-name-part>
                        <object-id xmlns:xlink="http://www.w3.org/1999/xlink" xlink:type="simple">http://species-id.net/wiki/Euglossa_(Euglossella)_cosmodora</object-id>
                        </tp:taxon-name><tp:taxon-authority>Hinojosa-Díaz &amp; Engel</tp:taxon-authority><xref ref-type="fig" rid="F17">Figs 57–65</xref><tp:nomenclature-citation-list><tp:nomenclature-citation><tp:taxon-name>Euglossa (Euglossella) cosmodora</tp:taxon-name><comment>Hinojosa-Díaz and Engel, 2007: 93. Holotype ♂ (SEMC, <italic>visum</italic>).</comment></tp:nomenclature-citation></tp:nomenclature-citation-list></tp:nomenclature><tp:treatment-sec sec-type="Material examined"><title>Material examined.</title><p> Bolivia: “Bolivia; Tarata; 1900 // Euglossa; decorata; ♂ Sm.; 1909 Friese det. [first three lines handwritten, third and fourth lines overlapped] // Am. Mus. Nat. Hist.; Dept. Invert. Zool.; No.26005 [number handwritten]” (1♀) AMNH.</p><p>Peru: “PERU: Junín Dept.; Villa-Oxapampa Rd.; 1200 m <named-content xmlns:xlink="http://www.w3.org/1999/xlink" content-type="dwc:verbatimCoordinates" xlink:type="simple">10°45'36"S, 75°21'30"W</named-content>; 18 OCT 1999; R. Brooks; PERU 1B99 056; ex: on red flowering ‘Zauschneria like' <!--PageBreak--><!--PageBreak-->// [bar code; SMO 148056; KUNHM-ENT // Euglossa; singularis ♂; Mocsáry; det. R.W. Brooks 19 [first three lines handwritten] // HOLOTYPE; Euglossa; cosmodora; I.A. Hinojosa-Díaz; &amp; M.S. Engel [red type label]” (1♂) SEMC; same labels and data, except code on barcode label “SMO 148057”, sex on identification label “♀” and “PARATYPE” on yellow type label (1♀) SEMC; “Valle Chanchamayo; (Peru) 800 m; 5.2.1939 [day and month handwritten];leg. Weyrauch; W.K.W.; 3356 [last two lines handwritten on underside] // decorata [handwritten on underside] // PARATYPE; Euglossa; cosmodora; I.A. Hinojosa-Díaz; &amp; M.S. Engel [yellow type label]” (1♀) DZUP; “166 [handwritten] // PERU, JU,; San Ramon; 1985; G. Arellano [label handwritten] // Euglossa; n.sp?!; det. D. Roubik 2003 [first two lines handwritten]” (1♀) CRAS.</p></tp:treatment-sec><tp:treatment-sec sec-type="Diagnosis"><title>Diagnosis.</title><p> Labiomaxillary complex in repose slightly (but clearly) surpassing metasoma (both sexes) (<xref ref-type="fig" rid="F17">Figs 58, 60</xref>); both sexes with head integument very dark (appearing black), with faint coppery hue on clypeus (mixed with some green-cyan higlights) (<xref ref-type="fig" rid="F17">Fig. 61</xref>); integument of mesosoma with dark brown base and strong metallic olive-green, and coppery hue (especially on episternum); metasoma golden olive-green, with a noticeably dark brown band on anterior half of second metasomal tergum bordered anteriorly and posteriorly by yellow streaks (<xref ref-type="fig" rid="F17">Figs 57, 59</xref>); malar area length on average 0.30 the basal mandibular width; male mesotibial tufts appearing fused (except for a distal separation),posterior tuft teardrop shaped (<xref ref-type="fig" rid="F17">Fig. 63</xref>); male metatibia scalene slightly obtuse triangular (forming a slightly obtuse angle at intersection of anterior and ventral margins) (<xref ref-type="fig" rid="F17">Fig. 64</xref>).</p></tp:treatment-sec><tp:treatment-sec sec-type="Comments"><title>Comments.</title><p>Given that a detailed description of both sexes was provided only recently by <xref ref-type="bibr" rid="B11">Hinojosa-Díaz and Engel (2007)</xref> and that we have no further modifications to that as presented in our earlier account, this material is not repeated here.</p><p>This species is quite distinctive, not only due to the banding pattern on the metasoma but also as it is the species withthe longest malar space of all taxa in the <italic>decorata</italic> species group. The specimen included herein from Bolivia extends the range of the species to the South, and is slightly lighter in coloration, although the exact locality data for this specimen is not clear (Tarata, Bolivia), the elevation of the two possible places with that locality name is clearly the highest (above 2000 m) for any specimen of this species group.</p><fig id="F17" position="float" orientation="portrait"><label>Figures 57–65.</label><caption><p><italic><tp:taxon-name>Euglossa (Euglossella) cosmodora</tp:taxon-name></italic> Hinojosa-Díaz and Engel. <bold>57</bold> Dorsal habitus of male holotype <bold>58</bold> Lateral habitus of male holotype <bold>59</bold> Dorsal habitus of female paratype <bold>60</bold> Lateral habitus of female paratype <bold>61</bold>Facial aspect of male holotype <bold>62</bold> Facial aspect of female paratype <bold>63</bold> Outer surface of male mesotibia <bold>64</bold> Outer view of male metatibia and metatarsus <bold>65</bold> Outer view of female metatibia and metatarsus.</p></caption><graphic xmlns:xlink="http://www.w3.org/1999/xlink" xlink:href="ZooKeys-140-027-g017.jpg" position="float" orientation="portrait" xlink:type="simple"/></fig></tp:treatment-sec><ref-list><ref id="B11"><mixed-citation xmlns:xlink="http://www.w3.org/1999/xlink" xlink:type="simple"><person-group><name name-style="western"><surname>Hinojosa-Díaz</surname><given-names>IA</given-names></name><name name-style="western"><surname>Engel</surname><given-names>MS</given-names></name></person-group> (<year>2007</year>)<article-title> Two new orchid bees of the subgenus <italic>Euglossella</italic> from Peru (Hymenoptera: Apidae).</article-title><source>Beiträge zur Entomologie </source><volume>57</volume> (<issue>1</issue>): <fpage>93</fpage>-<lpage>104</lpage>.</mixed-citation></ref></ref-list></tp:taxon-treatment>
