# Supplementary material for: Revision of the orchid bee subgenus Euglossella (Hymenoptera, Apidae), Part I, The decorata species group
Source: Zookeys. 2011 Oct 26;(140):27–69. doi: 10.3897/zookeys.140.1923 (PMC3208517; doi:10.3897/zookeys.140.1923)
Supplement: XML Treatment for Euglossa (Euglossella) perpulchra [file zookeys.140.1923-treatment7.xml]

<!DOCTYPE tp:taxon-treatment
  PUBLIC "-//TaxonX//DTD Taxonomic Treatment Publishing DTD v0 20100105//EN" "tax-treatment-NSO.dtd">
<tp:taxon-treatment xmlns:tp="http://www.plazi.org/taxpub"><tp:treatment-meta><mixed-citation publication-type="journal"><person-group><name><surname>Hinojosa-Díaz</surname><given-names>Ismael A.</given-names></name><name><surname>Engel</surname><given-names>Michael S.</given-names></name></person-group><article-title>Revision of the orchid bee subgenus <italic>Euglossella</italic> (Hymenoptera, Apidae), Part I, The decorata species group</article-title><source>Zookeys</source><day>26</day><month>10</month><year>2011</year><volume>2011</volume><issue>140</issue><fpage>27</fpage><lpage>69</lpage><pub-id pub-id-type="doi">10.3897/zookeys.140.1923</pub-id></mixed-citation></tp:treatment-meta><tp:nomenclature><tp:taxon-name>
                            <tp:taxon-name-part taxon-name-part-type="genus">Euglossa</tp:taxon-name-part>
                            <tp:taxon-name-part taxon-name-part-type="subgenus"> (Euglossella) </tp:taxon-name-part>
                            <tp:taxon-name-part taxon-name-part-type="species">perpulchra</tp:taxon-name-part>
                        <object-id xmlns:xlink="http://www.w3.org/1999/xlink" xlink:type="simple">http://species-id.net/wiki/Euglossa_(Euglossella)_perpulchra</object-id>
                        </tp:taxon-name><tp:taxon-authority>Moure &amp; Schlindwein</tp:taxon-authority><xref ref-type="fig" rid="F18">Figs 66–74</xref><tp:nomenclature-citation-list><tp:nomenclature-citation><tp:taxon-name>Euglossa (Euglossella) perpulchra</tp:taxon-name><comment>Moure and Schlindwein, 2002:586. Holotype ♂ (DZUP, <italic>visum</italic>).</comment></tp:nomenclature-citation></tp:nomenclature-citation-list></tp:nomenclature><tp:treatment-sec sec-type="Material examined"><title>Material examined.</title><p> Brazil: “IGARASSU PE; Ref. Ecol. C. Darwin; Brasil, 21.9.2001; Schlindwein &amp; Martini // 7753 UFPE [underside] // L121 <bold>β</bold>-Ionone; 9-9:30 // HOLOTYPUS ♂; Euglossa; perpulchra; Pe J. S. Moure 2001 [red label; sex, second and third line, and year handwritten]” (1♂) DZUP; “IGARASSU PE; R. E. Charle<!--PageBreak--><!--PageBreak-->s Darwin; Brasil, 20.03.2001; P. Martini leg. // L121; (1) <bold>β</bold>Ionone; 08:00-08:30 // 5415 UFPE // Euglossa (Euglossella); perpulchra Moure &amp;; Schlindwein 2002 ♂” (1♂) SEMC; same data and labels except date “19.11.2000” and number on third label “3914 UFPE” (1♂) NHML; “IGARASSU PE; Ref. Ecol. C. Darwin; Brasil, 21.9.2001; Schlindwein &amp; Martini // L121 <bold>β</bold>-Ionone; 10-10:30 // 7161 UFPE // PARATYPUS; Euglossa ♂; perpulchra; Pe J. S. Moure 2001 [second and third line, and year handwritten]” (1♂) DZUP; “CAMARAGIBE PE; Aldeia; Brasil, 29.5.2002; C. Schlindwein leg. // 8319 UFPE // L120 P541; 7:50; Tecoma stans” (1♀) DZUP; same data except time “7:30” (1♀) DZUP.</p></tp:treatment-sec><tp:treatment-sec sec-type="Diagnosis"><title>Diagnosis.</title><p> Both sexes with labiomaxillary complex in repose nearly reaching metasomal posterior tip (estimation) (<xref ref-type="fig" rid="F18">Figs 67, 69</xref>); integument of head very dark (appearing black) with strong coppery iridescence on clypeus, and green iridescence on frons (<xref ref-type="fig" rid="F18">Figs 70–71</xref>); mesosoma dark brown (appearing black in most parts) with strong coppery iridescence intermixed with some cyan iridescence (<xref ref-type="fig" rid="F18">Figs 66–69</xref>); metasoma dark brown (appearing black in some parts), all terga (except last) with posterior half noticeably translucent, forming a band pattern, all metasoma with cyan-coppery hue (<xref ref-type="fig" rid="F18">Figs 66–69</xref>); malar area length on average 0.25 the basal mandibular width; male <!--PageBreak-->mesotibial tufts appearing fused (except for a distal separation), posterior tuft teardrop shaped (<xref ref-type="fig" rid="F18">Fig. 72</xref>); male metatibia scalene slightly obtuse triangular (<xref ref-type="fig" rid="F18">Fig. 73</xref>).</p></tp:treatment-sec><tp:treatment-sec sec-type="Comments"><title>Comments.</title><p>Given that a detailed description for the species has been published relatively recently (<xref ref-type="bibr" rid="B18">Moure and Schlindwein 2002</xref>), we have not repeated that material herein. The only additions needed are that the male terminalia, unfortunately not examined or discussed by <xref ref-type="bibr" rid="B18">Moure and Schlindwein (2002)</xref>,are as described for <italic><tp:taxon-name>Euglossa apiformis</tp:taxon-name></italic> in terms of the hidden sterna, while the genital capsule, and particularly the gonostylus, is as described for <italic><tp:taxon-name>Euglossa aurantia</tp:taxon-name></italic>. The female was also not known at the time of the original description (<xref ref-type="bibr" rid="B18">Moure and Schlindwein 2002</xref>). We were able to examine two female specimens in the course of this study. The female exhibits basically the same features as the male (<italic>i.e</italic>., coloration, punctation, and vestiture), besides having antennae light-brown with a small yellowish spot on the upper anterior surface of the scape, and the regular features observed in other females of the species group (<xref ref-type="fig" rid="F18">Figs 68–69, 71, 74</xref>).</p><fig id="F18" position="float" orientation="portrait"><label>Figures 66–74.</label><caption><p><italic><tp:taxon-name>Euglossa (Euglossella) perpulchra</tp:taxon-name></italic> Moure and Schlindwein. <bold>66</bold> Dorsal habitus of male paratype <bold>67</bold> Lateral habitus of male paratype <bold>68</bold> Dorsal habitus of female <bold>69</bold> Lateral habitus of female.<bold>70</bold> Facial aspect of male paratype <bold>71</bold> Facial aspect of female. <bold>72</bold> Outer surface of male mesotibia <bold>73</bold> Outer view of male metatibia and metatarsus <bold>74</bold> Outer view of female metatibia and metatarsus.</p></caption><graphic xmlns:xlink="http://www.w3.org/1999/xlink" xlink:href="ZooKeys-140-027-g018.jpg" position="float" orientation="portrait" xlink:type="simple"/></fig></tp:treatment-sec><ref-list><ref id="B18"><mixed-citation xmlns:xlink="http://www.w3.org/1999/xlink" xlink:type="simple"><person-group><name name-style="western"><surname>Moure</surname><given-names>JS</given-names></name><name name-style="western"><surname>Schlindwein</surname><given-names>C</given-names></name></person-group> (<year>2002</year>)<article-title>. Uma nova espécie de <italic>Euglossa</italic> (<italic>Euglossella</italic>) Moure do nordeste do Brasil (Hymenoptera, Apidae).</article-title><source>Revista Brasileira de Zoologia </source><volume>19</volume>: <fpage>585</fpage>-<lpage>588</lpage>.</mixed-citation></ref></ref-list></tp:taxon-treatment>
